# Supplementary material for: Smoothies Reduce the “Bioaccessibility” of TiO2 (E 171) in the Model of the In Vitro Gastrointestinal Tract
Source: Nutrients. 2022 Aug 25;14(17):3503. doi: 10.3390/nu14173503 (PMC9460534; doi:10.3390/nu14173503)
Supplement: Supplementary file 1 [file nutrients-14-03503-s001.zip]

Archive with 1 entries (1 files):
- nutrients-1863477-supplementary.pdf
